# Supplementary material for: Fucoidan treatment alleviates chilling injury in cucumber by regulating ROS homeostasis and energy metabolism
Source: Front Plant Sci. 2022 Dec 23;13:1107687. doi: 10.3389/fpls.2022.1107687 (PMC9816408; doi:10.3389/fpls.2022.1107687)
Supplement: Supplementary file 1 [file Table_1.xlsx]

## Sheet: Table S1
	Supplementary Table S1. Primers for gene expression
	Gene	Forward primer (5'-3')	Reverse primer (5'-3')
	CsPOD	GAGTGCTTGTCCAGGAGTTGT	CTGAGGGACCAGGTAAGTTTG
	CsCAT2	GCTTCAGACCAGGATCTTCTC	AAGTAATTCACCTCCTCATCTCGG
	CsSOD	GCTGATGGAGTAGCAGAGGC	CCAATCTTCCACCCGCATTG
	CsAPX	TCACACATTGGGTAGGGCAC	TGCCTTGTCTGATGCCAACT
	CsMDHAR	ACAGCCTTCTTCTGTTGCCTTCAG	CTCTATTGTCGTTGGCGAAATCCG
	CsDHAR	ATGTCGGGCTCCAGAATCCAACCA	AAAGCGAGGAATTGGAAGGAAGGT
	CsGR	TGCGAAGTGTTACAAGGCGA	AGAAACTTTGACACATCGAGACG
	CsH+-ATPase	GCAGCAGCACAGAGGACATTA	GCTTCACCACCGATTCAACAT
	CsCa2+-ATPase	TTTGCGGACCACCTTTGATG	AGCGATGCCCATTGCCAGTC
	CsCCO	ATACGGCGTTCTTACTACTTC	GTTGTTCAATGGCTTCAGTC
	CsSDH	ACTGGGAAGGCTACAAGGAG	ACGGGATCAGAAGCAATAAA
	CsTUB	ACGCTGTTGGTGGTGGTAC	GAGAGGGGTAAACAGTGAATC
